# Supplementary material for: Strobilanthes sunhangii (Acanthaceae), a new species from Tibet, China
Source: PhytoKeys. 2020 Nov 13;166:117–27. doi: 10.3897/phytokeys.166.58831 (PMC7679347; doi:10.3897/phytokeys.166.58831)
Supplement: XML Treatment for Strobilanthes sunhangii [file phytokeys.166.58831-treatment1.xml]

<!DOCTYPE tp:taxon-treatment
  PUBLIC "-//TaxonX//DTD Taxonomic Treatment Publishing DTD v0 20100105//EN" "tax-treatment-NSO.dtd">
<tp:taxon-treatment xmlns:tp="http://www.plazi.org/taxpub"><tp:treatment-meta><kwd-group><label>Taxon classification</label><kwd><named-content xmlns:xlink="http://www.w3.org/1999/xlink" content-type="kingdom">Plantae</named-content></kwd><kwd><named-content xmlns:xlink="http://www.w3.org/1999/xlink" content-type="order">Lamiales</named-content></kwd><kwd><named-content xmlns:xlink="http://www.w3.org/1999/xlink" content-type="family">Acanthaceae</named-content></kwd></kwd-group><mixed-citation publication-type="journal"><person-group><name><surname>Chen</surname><given-names>Jun-Tong</given-names></name><name><surname>Huang</surname><given-names>Xian-Han</given-names></name><name><surname>Lv</surname><given-names>Zhen-Yu</given-names></name><name><surname>Kuang</surname><given-names>Tian-Hui</given-names></name><name><surname>Luo</surname><given-names>Jian</given-names></name><name><surname>Deng</surname><given-names>Yun-Fei</given-names></name><name><surname>Deng</surname><given-names>Tao</given-names></name></person-group><article-title><italic><tp:taxon-name><tp:taxon-name-part taxon-name-part-type="genus" reg="Strobilanthes">Strobilanthes</tp:taxon-name-part> <tp:taxon-name-part taxon-name-part-type="species" reg="sunhangii">sunhangii</tp:taxon-name-part></tp:taxon-name></italic> (<tp:taxon-name><tp:taxon-name-part taxon-name-part-type="family">Acanthaceae</tp:taxon-name-part></tp:taxon-name>), a new species from Tibet, China</article-title><source>PhytoKeys</source><day>13</day><month>11</month><year>2020</year><volume>166</volume><fpage>117</fpage><lpage>127</lpage><pub-id pub-id-type="doi">10.3897/phytokeys.166.58831</pub-id></mixed-citation></tp:treatment-meta><tp:nomenclature><tp:taxon-name><object-id xmlns:xlink="http://www.w3.org/1999/xlink" content-type="arpha" xlink:type="simple">3B42DDB7-0A21-5D02-8947-45755B5830D5</object-id>
              <tp:taxon-name-part taxon-name-part-type="genus" reg="Strobilanthes">Strobilanthes</tp:taxon-name-part>
              <tp:taxon-name-part taxon-name-part-type="species" reg="sunhangii">sunhangii</tp:taxon-name-part>
              <object-id xmlns:xlink="http://www.w3.org/1999/xlink" content-type="ipni" xlink:type="simple">urn:lsid:ipni.org:names:77212877-1</object-id>
            </tp:taxon-name><tp:taxon-authority>T. Deng, J.T. Chen &amp; Y.F. Deng</tp:taxon-authority><tp:taxon-status xmlns:xlink="http://www.w3.org/1999/xlink" xlink:type="simple">sp. nov.</tp:taxon-status><xref ref-type="fig" rid="F1">Figs 1</xref><xref ref-type="fig" rid="F2">, 2</xref><xref ref-type="fig" rid="F3">, 3</xref><xref ref-type="fig" rid="F4">, 4</xref></tp:nomenclature><tp:treatment-sec sec-type="material" id="SECID0EUDAE"><title>Type.</title><p>China. Tibet: Mêdog County, Beibeng Town, <named-content xmlns:xlink="http://www.w3.org/1999/xlink" content-type="dwc:verbatimCoordinates" xlink:type="simple"><named-content content-type="geo-json" specific-use="{&#34;type&#34;:&#34;Point&#34;,&#34;coordinates&#34;:[95.176930,29.233190]}" id="NCID0E4DAE" xlink:type="simple">29.23319N, 95.17693E</named-content></named-content>, elev. ca. 1,470 m, 5 Oct 2018, <italic>H. Sun</italic>, <italic>T. Deng</italic> &amp; <italic>Z.M. Li Sunhang19964</italic> (<bold><italic>holotype</italic></bold>: KUN1345286!; <bold><italic>isotypes</italic></bold>: IBSC!, KUN1345287!, KUN1345288!)</p><fig id="F1" position="float" orientation="portrait"><object-id xmlns:xlink="http://www.w3.org/1999/xlink" content-type="doi" xlink:type="simple">10.3897/phytokeys.166.58831.figure1</object-id><object-id xmlns:xlink="http://www.w3.org/1999/xlink" content-type="arpha" xlink:type="simple">A85BB849-BB00-56DD-9464-B560ECF193D6</object-id><label>Figure 1.</label><caption><p>Photograph of the holotype of <italic><tp:taxon-name><tp:taxon-name-part taxon-name-part-type="genus" reg="Strobilanthes">Strobilanthes</tp:taxon-name-part> <tp:taxon-name-part taxon-name-part-type="species" reg="sunhangii">sunhangii</tp:taxon-name-part></tp:taxon-name></italic> T. Deng, J.T. Chen &amp; Y.F. Deng (<named-content xmlns:xlink="http://www.w3.org/1999/xlink" content-type="dwc:institutional_code" xlink:type="simple">KUN</named-content> barcode 1345286!).</p></caption><graphic xmlns:xlink="http://www.w3.org/1999/xlink" xlink:href="phytokeys-166-117-g001.jpg" position="float" orientation="portrait" xlink:type="simple" id="oo_474755.jpg"><uri content-type="original_file" xlink:type="simple">https://binary.pensoft.net/fig/474755</uri></graphic></fig></tp:treatment-sec><tp:treatment-sec sec-type="diagnosis" id="SECID0ELFAE"><title>Diagnosis.</title><p><italic><tp:taxon-name><tp:taxon-name-part taxon-name-part-type="genus" reg="Strobilanthes">Strobilanthes</tp:taxon-name-part> <tp:taxon-name-part taxon-name-part-type="species" reg="sunhangii">sunhangii</tp:taxon-name-part></tp:taxon-name></italic> resembles <italic><tp:taxon-name><tp:taxon-name-part taxon-name-part-type="genus" reg="Strobilanthes">S.</tp:taxon-name-part> <tp:taxon-name-part taxon-name-part-type="species" reg="medogensis">medogensis</tp:taxon-name-part></tp:taxon-name></italic>, but differs by its stems subterete, glabrous (vs. slightly sulcate, bifariously puberulent); spikes (7–)11–22 cm long (vs. 3–6 cm long), rachis glabrous (vs. bifariously pubescent); corolla outside and lobes pinkish-white, inside purplish-pink (vs. corolla yellowish-white, but dull purple on lobes), the tube bent to ca. 90° twice (vs. straight), lobes apices emarginate (vs. rounded); calyx 7–8 mm long, glabrous, 5-lobed to middle (vs. ca. 12 mm long, gland-tipped pubescent, 5-lobed to base), lobes ovate, equal (vs. narrowly oblong-elliptic, subequal); stamens included (vs. exserted), filaments of shorter pair ca. 2 mm long (vs. 7–8 mm long), longer pair ca. 4 mm long (vs. 9–10 mm long), anther thecae ca. 4 mm (vs. ca.1 mm); style with sparse gland-tipped trichomes (vs. glabrous).</p><fig id="F2" position="float" orientation="portrait"><object-id xmlns:xlink="http://www.w3.org/1999/xlink" content-type="doi" xlink:type="simple">10.3897/phytokeys.166.58831.figure2</object-id><object-id xmlns:xlink="http://www.w3.org/1999/xlink" content-type="arpha" xlink:type="simple">C1F86ACB-F564-5E1B-AA2D-2140B589B50B</object-id><label>Figure 2.</label><caption><p><italic><tp:taxon-name><tp:taxon-name-part taxon-name-part-type="genus" reg="Strobilanthes">Strobilanthes</tp:taxon-name-part> <tp:taxon-name-part taxon-name-part-type="species" reg="sunhangii">sunhangii</tp:taxon-name-part></tp:taxon-name></italic> T. Deng, J.T. Chen &amp; Y.F. Deng <bold>A</bold> plant showing flowering branch and leaves <bold>B</bold> flower (view from side) <bold>C</bold> pistil, ovary and style <bold>D</bold> calyx <bold>E</bold> opened corolla showing androecium (Drawn by Xiaoshuang Zhang based on the holotype of Sunhang19964).</p></caption><graphic xmlns:xlink="http://www.w3.org/1999/xlink" xlink:href="phytokeys-166-117-g002.jpg" position="float" orientation="portrait" xlink:type="simple" id="oo_474756.jpg"><uri content-type="original_file" xlink:type="simple">https://binary.pensoft.net/fig/474756</uri></graphic></fig></tp:treatment-sec><tp:treatment-sec sec-type="description" id="SECID0EJHAE"><title>Description.</title><p>Undershrubs 1–2 m high, gregarious. Stems subterete, glabrous, slightly swollen at node. Leaves slightly anisophyllous, smaller one ca. 2/3 of the larger one in size; petiole 3–7 mm long or petiole of smaller leaf in each pair shorter, sulcate, glabrous; blades ovate to lanceolate-ovate, smaller ones 4.2–6.9 × 1.2–2.0 cm, larger ones 8.2–10.1 × 2.2–3.2 cm, both surfaces glabrous, densely covered with numerous linear cystoliths, secondary veins 3–5 on each side of midvein and prominent on both surfaces, base rounded to broadly cuneate, slightly oblique, margin serrulate, apex acuminate and narrowly caudate. Inflorescences of axillary spikes, simple or rarely 2-furcate, slender, (7–) 11–22 cm long; rachis glabrous; bracts and bracteoles not seen, caducous. Flowers (0.6–) 1.0–2.5 (–3.0) cm apart on rachis. Calyx 7–8 mm long, glabrous, 5-lobed to middle; lobes ovate, equal, margins narrowly scarious, 1-nerved abaxially, conspicuous after drying, apices acuminate. Corolla 2.8–3.3 cm long, campanulate, outside and lobes pinkish-white, inside purplish-pink, outside glabrous, inside glabrous except for bifarious hirsute retaining the style (Fig. <xref ref-type="fig" rid="F3">3E</xref>); tube basally cylindrical, ca. 3 mm wide and ca. 6 mm long, then bent to ca. 90° and gradually widened to 9–12 mm wide at middle and 1.6–1.8 cm long, then secondly bent to ca. 90° and tube upper cylindrical 9–12 mm wide and 1.6–1.8 cm long; lobes broadly elliptic, 8–9 × 7–8 mm, apices emarginate (Fig. <xref ref-type="fig" rid="F3">3A, B</xref>). Stamens 4, didynamous, included; the united part of filaments glabrous at base, with dense villous on middle and margin, with slightly sparse villous on upper (Fig. <xref ref-type="fig" rid="F3">3E</xref>), shorter pair ca. 2 mm long, longer pair ca. 4 mm long; anther thecae oblong, ca. 4 mm long. Pollen grains prolate in outline, 74.1 (72.2–76.1) × 49.7 (48.1–50.4) μm, P/E = 1.49, tricolporate, ribbed pseudocolpi 12, exine reticulate (Fig. <xref ref-type="fig" rid="F4">4</xref>). Ovary ca. 5 mm long, glabrous; style ca. 1.8 cm long, with sparse gland-tipped trichomes. Capsule not seen.</p><fig id="F3" position="float" orientation="portrait"><object-id xmlns:xlink="http://www.w3.org/1999/xlink" content-type="doi" xlink:type="simple">10.3897/phytokeys.166.58831.figure3</object-id><object-id xmlns:xlink="http://www.w3.org/1999/xlink" content-type="arpha" xlink:type="simple">BA4691DC-D9B9-5176-9C06-19BB974B1D9D</object-id><label>Figure 3.</label><caption><p><italic><tp:taxon-name><tp:taxon-name-part taxon-name-part-type="genus" reg="Strobilanthes">Strobilanthes</tp:taxon-name-part> <tp:taxon-name-part taxon-name-part-type="species" reg="sunhangii">sunhangii</tp:taxon-name-part></tp:taxon-name></italic> T. Deng, J.T. Chen &amp; Y.F. Deng <bold>A</bold> habitat and flowering branch <bold>B, C</bold> flowering branch and flower (view from front) <bold>D, E</bold> flower (view from side) <bold>F</bold> calyx <bold>G</bold> style <bold>H</bold> leaf adaxial surfaces <bold>I</bold> leaf abaxial surfaces.</p></caption><graphic xmlns:xlink="http://www.w3.org/1999/xlink" xlink:href="phytokeys-166-117-g003.jpg" position="float" orientation="portrait" xlink:type="simple" id="oo_474757.jpg"><uri content-type="original_file" xlink:type="simple">https://binary.pensoft.net/fig/474757</uri></graphic></fig><fig id="F4" position="float" orientation="portrait"><object-id xmlns:xlink="http://www.w3.org/1999/xlink" content-type="doi" xlink:type="simple">10.3897/phytokeys.166.58831.figure4</object-id><object-id xmlns:xlink="http://www.w3.org/1999/xlink" content-type="arpha" xlink:type="simple">27616134-438C-578C-83AD-7762ECE8A680</object-id><label>Figure 4.</label><caption><p>Pollen grains of <italic><tp:taxon-name><tp:taxon-name-part taxon-name-part-type="genus" reg="Strobilanthes">Strobilanthes</tp:taxon-name-part> <tp:taxon-name-part taxon-name-part-type="species" reg="sunhangii">sunhangii</tp:taxon-name-part></tp:taxon-name></italic> T. Deng, J.T. Chen &amp; Y.F. Deng <bold>A</bold> equatorial view <bold>B</bold> polar view <bold>C</bold> ornamentation.</p></caption><graphic xmlns:xlink="http://www.w3.org/1999/xlink" xlink:href="phytokeys-166-117-g004.jpg" position="float" orientation="portrait" xlink:type="simple" id="oo_474758.jpg"><uri content-type="original_file" xlink:type="simple">https://binary.pensoft.net/fig/474758</uri></graphic></fig></tp:treatment-sec><tp:treatment-sec sec-type="phenology" id="SECID0EDKAE"><title>Phenology.</title><p>Flowering from June–October.</p></tp:treatment-sec><tp:treatment-sec sec-type="etymology" id="SECID0EIKAE"><title>Etymology.</title><p><italic><tp:taxon-name><tp:taxon-name-part taxon-name-part-type="genus" reg="Strobilanthes">Strobilanthes</tp:taxon-name-part> <tp:taxon-name-part taxon-name-part-type="species" reg="sunhangii">sunhangii</tp:taxon-name-part></tp:taxon-name></italic> is named after Prof. Hang Sun (1963–) for his outstanding contributions to the flora of Himalayan regions and collecting this new species for the first time. Verucular name: The Chinese name is given as “双曲马蓝” (shuāng qū mǎ lán), referring to the double-curved corolla of the new species.</p></tp:treatment-sec><tp:treatment-sec sec-type="distribution" id="SECID0EZKAE"><title>Distribution and habitat.</title><p>The new species is currently known only from Mêdog County, Tibet, China. It grows in the moist evergreen forest at an elevation of 1,200–1,800 m. The associations include <italic><tp:taxon-name><tp:taxon-name-part taxon-name-part-type="genus" reg="Exbucklandia">Exbucklandia</tp:taxon-name-part> <tp:taxon-name-part taxon-name-part-type="species" reg="populnea">populnea</tp:taxon-name-part></tp:taxon-name></italic> (R. Br.) R. W. Brown (<tp:taxon-name><tp:taxon-name-part taxon-name-part-type="family">Hamamelidaceae</tp:taxon-name-part></tp:taxon-name>), <italic><tp:taxon-name><tp:taxon-name-part taxon-name-part-type="genus" reg="Viburnum">Viburnum</tp:taxon-name-part></tp:taxon-name></italic> sp. (<tp:taxon-name><tp:taxon-name-part taxon-name-part-type="family">Viburnaceae</tp:taxon-name-part></tp:taxon-name>), <italic><tp:taxon-name><tp:taxon-name-part taxon-name-part-type="genus" reg="Rubus">Rubus</tp:taxon-name-part></tp:taxon-name></italic> sp. (<tp:taxon-name><tp:taxon-name-part taxon-name-part-type="family">Rosaceae</tp:taxon-name-part></tp:taxon-name>), <italic><tp:taxon-name><tp:taxon-name-part taxon-name-part-type="genus" reg="Campanumoea">Campanumoea</tp:taxon-name-part> <tp:taxon-name-part taxon-name-part-type="species" reg="inflata">inflata</tp:taxon-name-part></tp:taxon-name></italic> (Hook. f. &amp; Thomson) C.B. Clarke (<tp:taxon-name><tp:taxon-name-part taxon-name-part-type="family">Campanulaceae</tp:taxon-name-part></tp:taxon-name>), <italic><tp:taxon-name><tp:taxon-name-part taxon-name-part-type="genus" reg="Tripterospermum">Tripterospermum</tp:taxon-name-part> <tp:taxon-name-part taxon-name-part-type="species" reg="volubile">volubile</tp:taxon-name-part></tp:taxon-name></italic> (D. Don) H. Hara (<tp:taxon-name><tp:taxon-name-part taxon-name-part-type="family">Gentianaceae</tp:taxon-name-part></tp:taxon-name>) and <italic><tp:taxon-name><tp:taxon-name-part taxon-name-part-type="genus" reg="Impatiens">Impatiens</tp:taxon-name-part></tp:taxon-name></italic> sp. (<tp:taxon-name><tp:taxon-name-part taxon-name-part-type="family">Balsaminaceae</tp:taxon-name-part></tp:taxon-name>), amongst others.</p></tp:treatment-sec><tp:treatment-sec sec-type="conservation status" id="SECID0ETNAE"><title>Conservation status.</title><p>The new species was only discovered in Beibeng Town, Mêdog County. About 1,000 individuals were observed and the extent of occurrence was ca. 5 km<sup>2</sup>. Further explorations to obtain the precise population status are needed to assess its conservation status. Based on available data, the new species is assigned to the category ‘Data Deficient’ (<abbrev xmlns:xlink="http://www.w3.org/1999/xlink" xlink:title="Data Deficient" id="ABBRID0E2NAE" xlink:type="simple">DD</abbrev>) of the International Union for Conservation of Nature (<xref ref-type="bibr" rid="B15">IUCN 2019</xref>).</p></tp:treatment-sec><tp:treatment-sec sec-type="Specimens of S. medogensis examined" id="SECID0EDOAE"><title>Specimens of <italic><tp:taxon-name><tp:taxon-name-part taxon-name-part-type="genus" reg="Strobilanthes">S.</tp:taxon-name-part> <tp:taxon-name-part taxon-name-part-type="species" reg="medogensis">medogensis</tp:taxon-name-part></tp:taxon-name></italic> examined.</title><p>– China. <bold>Tibet</bold>: Mêdog County, Gedang Town, elev. ca. 2,400 m, 27 Aug1974, <italic>QTP Expedition 74-4911</italic> (holotype: <named-content xmlns:xlink="http://www.w3.org/1999/xlink" content-type="dwc:institutional_code" xlink:type="simple">KUN</named-content> barcode 1219209!); Mêdog County, Gedang Town, 2,450 m elev., 11 Sept 1982, <italic>B.S. Li &amp; S.Z.Cheng 814</italic> (PE); Mêdog County, Gedang Town, 1,940 m elev., 13 Oct 1982, <italic>S.Z. Cheng &amp; B.S. Li 1457</italic> (PE); Mêdog County, 1,100 m elev., 1 Dec 1982, <italic>S.Z. Cheng &amp; B.S. Li 3238</italic> (PE); Nyingchi County, Pailong Town, 2,175 m elev., 8 Sept 2006, <italic>Tiber-MacArthur 261</italic> (A); Lung County, Chayne chu, 2,750 m elev., 10 Jul 1936, <italic>Ludlow &amp; Sherriff 2336</italic> (BM, E).</p></tp:treatment-sec><tp:treatment-sec sec-type="Specimens of S. divaricata examined" id="SECID0EIPAE"><title>Specimens of <italic><tp:taxon-name><tp:taxon-name-part taxon-name-part-type="genus" reg="Strobilanthes">S.</tp:taxon-name-part> <tp:taxon-name-part taxon-name-part-type="species" reg="divaricata">divaricata</tp:taxon-name-part></tp:taxon-name></italic> examined.</title><p>– India. <bold>Meghalaya</bold>: Khasia, 1,524 m elev., 5 Oct 1886, <italic>C. B. Clarke 45219</italic> (BM, CAL, LE); Khasia, 1,219 m elev., 12 Nov 1871, <italic>C. B. Clarke 15479</italic> (CAL, K, LE); Khasia, Oct 1850, Simons 482 (CAL). <bold>Sikkim</bold>: Khuping, 1,676 m elev., 26 Sept1884, <italic>C. B. Clarke 35904</italic> (LE); Khuping, 1,676 m elev., 26 Sept 1884, <italic>C. B. Clarke 35920</italic> (LE). – Nepal. Koshi Zone, Sankhuwasabha District, 2,020 m elev., 16 Aug 1998, <italic>S. Noshiroet al. 9840046</italic> (A); Dhawalagiri Zone, Myagdi District, 1,820–2,360 m elev., 10 Sept 1996, <italic>M. Mikage et al. 9681329</italic> (A).</p></tp:treatment-sec><ref-list><ref id="B15"><mixed-citation xmlns:xlink="http://www.w3.org/1999/xlink" xlink:type="simple"><institution xlink:type="simple">IUCN</institution> (<year>2019</year>) Guidelines for Using the IUCN Red List Categories and Criteria. version 13. Prepared by the Standards and Petitions Subcommittee of the IUCN Species Survival Commission, 113 pp. <ext-link xlink:type="simple" ext-link-type="uri" xlink:href="http://cmsdocs.s3.amazonaws.com/RedListGuidelines.pdf">http://cmsdocs.s3.amazonaws.com/RedListGuidelines.pdf</ext-link></mixed-citation></ref></ref-list></tp:taxon-treatment>
